# Supplementary material for: TMBIM6 enhances dopaminergic neuron survival by modulating the IRE1a pathway in Parkinson’s disease
Source: Cell Death Dis. 2026 Apr 3;17(1):385. doi: 10.1038/s41419-025-08391-5 (PMC13061952; doi:10.1038/s41419-025-08391-5)
Supplement: Supplementary file 3 — Supplementary Statistics Table [file 41419_2025_8391_MOESM3_ESM.xlsx]

## Sheet: Hoja1
Figure	Panel	Comparison	n (biological replicates)	Tecnical replicates	Test statistic	p-value	Leyends
1	B, left	Vehicle vs 6-OHDA	3	2	Unpaired T Test	0.0225	*
1	B, right	Vehicle vs Rotenone	3	2	Unpaired T Test	0.0051	**
1	C.1	aSyn Mons vs aSyn PFFs; 24h	3	2	2way ANOVA, Tukey's multiple comparisons test	0.0150	*
1	C.2	aSyn Mons vs aSyn PFFs; 36h	3	2	2way ANOVA, Tukey's multiple comparisons test	<0.0001	****
1	C.3	aSyn Mons vs aSyn PFFs; 96h	3	2	2way ANOVA, Tukey's multiple comparisons test	0.6042	n.s.
1	D.1	Tmbim6 24h vs Tmbim6 36h	3	2	2way ANOVA, Tukey's multiple comparisons test	0.0013	**
1	D.2	Tmbim6 36h vs Tmbim6 96h	3	2	2way ANOVA, Tukey's multiple comparisons test	<0.0001	****
1	D.3	Bax 36h vs Bax 96h	3	2	2way ANOVA, Tukey's multiple comparisons test	<0.0001	****
1	F	Healthy vs PD	Healthy= 10; PD=9	N.A.	Mann-Whitney Test	0.022	*
2	A	siCntrl vs siTmbim6	3	2	Unpaired T Test	0.0003	***
2	C	siCntrl vs siTmbim6	3	1	Unpaired T Test	0.0066	**
2	D	siCntrl vs siTmbim6; Tunicamycin	3	2	2way ANOVA, Tukey's multiple comparisons test	0.0019	**
2	E	siCntrl vs siTmbim6; 6-OHDA	3	4	2way ANOVA, Tukey's multiple comparisons test	0.0036	**
2	F.1	siCntrl vs siTmbim6; aSyn PFF	3	2	2way ANOVA, Tukey's multiple comparisons test	0.0029	**
2	F.2	siCntrl vs siTmbim6; FCCP	3	2	2way ANOVA, Tukey's multiple comparisons test	0.0060	**
2	G	siCntrl vs siTmbim6; aSyn PFF	3	2	2way ANOVA, Tukey's multiple comparisons test	0.0016	**
2	H	siCntrl vs siTmbim6; aSyn PFF	3	2	2way ANOVA, Tukey's multiple comparisons test	<0.0001	****
2	I	siCntrl vs siTmbim6; aSyn PFF	3	2	2way ANOVA, Tukey's multiple comparisons test	0.0008	***
2	K	siCntrl vs siTmbim6; aSyn PFF	3	1	Mann-Whitney Test	0.7	n.s.
3	A	Elav;siCntrl vs Elav; sidTmbim6	3	5	Unpaired T Test	<0.0001	****
3	C	Gmr;siCntrl vs PGmr; sidTmbim6	25	3	Unpaired T Test	<0.0001	****
3	E	Gmr;siCntrl vs Gmr; sidTmbim6	6	2	Mann-Whitney Test	0.0087	**
3	G.1	Ple;siCntrl vs Ple; sidTmbim6; Vehicle	6	1	2way ANOVA, Tukey's multiple comparisons test	<0.0001	****
3	G.2	Ple;siCntrl vs Ple; sidTmbim6; rotenone	6	1	2way ANOVA, Tukey's multiple comparisons test	0.0002	***
3	G.3	Vehicle vs Rotenone; Ple;siCntrl	6	1	2way ANOVA, Tukey's multiple comparisons test	0.0183	*
3	G.4	Vehicle vs Rotenone; Ple; sidTmbim6	6	1	2way ANOVA, Tukey's multiple comparisons test	0.4734	n.s.
3	H.1	Ple;siCntrl vs Ple; sidTmbim6; Vehicle	12	1	2way ANOVA, Tukey's multiple comparisons test	<0.0001	****
3	H.2	Ple;siCntrl vs Ple; sidTmbim6; rotenone	12	1	2way ANOVA, Tukey's multiple comparisons test	<0.0001	****
3	H.3	Vehicle vs Rotenone; Ple;siCntrl	12	1	2way ANOVA, Tukey's multiple comparisons test	<0.0001	****
3	H.4	Vehicle vs Rotenone; sidTmbim6	12	1	2way ANOVA, Tukey's multiple comparisons test	0.0037	**
3	J.1	Ple;siCntrl vs Ple; sidTmbim6; Vehicle	7	1	2way ANOVA, Tukey's multiple comparisons test	0.0023	**
3	J.1	Vehicle vs Rotenone; Ple;siCntrl	7	1	2way ANOVA, Tukey's multiple comparisons test	0.0031	**
3	J.2	Ple;siCntrl vs Ple; sidTmbim6; Vehicle	7	1	2way ANOVA, Tukey's multiple comparisons test	<0.0001	****
3	J.2	Vehicle vs Rotenone; Ple;siCntrl	7	1	2way ANOVA, Tukey's multiple comparisons test	<0.0001	****
3	J.3	Ple;siCntrl vs Ple; sidTmbim6; Vehicle	7	1	2way ANOVA, Tukey's multiple comparisons test	0.0066	**
3	J.3	Vehicle vs Rotenone; Ple;siCntrl	7	1	2way ANOVA, Tukey's multiple comparisons test	0.0066	**
3	J.4	Ple;siCntrl vs Ple; sidTmbim6; Vehicle	7	1	2way ANOVA, Tukey's multiple comparisons test	<0.0001	****
3	J.4	Vehicle vs Rotenone; Ple;siCntrl	7	1	2way ANOVA, Tukey's multiple comparisons test	<0.0001	****
3	K.1	Ple;siCntrl vs Ple; sidTmbim6; Rotenone	7	1	2way ANOVA, Tukey's multiple comparisons test	0.0002	***
3	K.1	Vehicle vs Rotenone; Ple;sidTmbim6	7	1	2way ANOVA, Tukey's multiple comparisons test	<0.0001	****
3	K.2	Ple;siCntrl vs Ple;sidTmbim6; Rotenone	7	1	2way ANOVA, Tukey's multiple comparisons test	0.0013	**
3	K.2	Vehicle vs Rotenone; Ple;sidTmbim6	7	1	2way ANOVA, Tukey's multiple comparisons test	0.0008	***
3	K.3	Vehicle vs Rotenone; Ple;sidTmbim6	7	1	2way ANOVA, Tukey's multiple comparisons test	<0.0001	****
3	K.3	Ple;siCntrl vs Ple; sidTmbim6; Rotenone	7	1	2way ANOVA, Tukey's multiple comparisons test	0.0165	*
3	K.3	Vehicle vs Rotenone; Ple;siCntrl	7	1	2way ANOVA, Tukey's multiple comparisons test	0.0053	**
3	K.4	Ple;siCntrl vs Ple; sidTmbim6; Rotenone	7	1	2way ANOVA, Tukey's multiple comparisons test	0.0152	*
3	K.4	Vehicle vs Rotenone; Ple;sidTmbim6	7	1	2way ANOVA, Tukey's multiple comparisons test	0.0402	*
4	B	Mock vs TMBIM6/HA; Tm	3	2	2way ANOVA, Tukey's multiple comparisons test	0.0065	**
4	C	Mock vs TMBIM6/HA; 6-OHDA	3	2	2way ANOVA, Tukey's multiple comparisons test	0.0008	***
4	D	Mock vs TMBIM6/HA; Rotenona	3	2	2way ANOVA, Tukey's multiple comparisons test	<0.0001	****
4	E	Mock vs TMBIM6/HA; aSyn PFF	3	3	2way ANOVA, Tukey's multiple comparisons test	0.0004	***
4	E	Mock vs TMBIM6/HA; FCCP	3	2	2way ANOVA, Tukey's multiple comparisons test	0.0003	***
4	F	Mock vs TMBIM6/HA; aSyn PFF	3	2	2way ANOVA, Tukey's multiple comparisons test	<0.0001	****
4	G	Mock vs TMBIM6/HA; aSyn PFF	3	2	2way ANOVA, Tukey's multiple comparisons test	0.0023	**
4	H	Mock vs TMBIM6/HA; aSyn PFF	3	2	2way ANOVA, Tukey's multiple comparisons test	<0.0001	****
4	J	Mock vs TMBIM6/HA; aSyn PFF	3	1	Mann-Whitney Test	1	n.s.
4	L	TMBIM6/HA vs TMBIM6/213HA; Tm	3	2	2way ANOVA, Tukey's multiple comparisons test	0.0144	*
4	L	Mock vs TMBIM6/HA; Tg	3	2	2way ANOVA, Tukey's multiple comparisons test	0.0451	*
4	L	TMBIM6/HA vs TMBIM6/213HA; Tg	3	2	2way ANOVA, Tukey's multiple comparisons test	0.0141	*
4	M	Mock vs TMBIM6/HA; aSyn PFF	3	2	2way ANOVA, Tukey's multiple comparisons test	0.0135	*
4	M	TMBIM6/HA vs TMBIM6/213HA; aSyn PFF	3	2	2way ANOVA, Tukey's multiple comparisons test	0.0449	*
4	N	Mock vs TMBIM6/HA; aSyn PFF	4	1	2way ANOVA, Tukey's multiple comparisons test	<0.0001	****
4	N	TMBIM6/HA vs TMBIM6/213HA; aSyn PFF	4	1	2way ANOVA, Tukey's multiple comparisons test	<0.0001	****
5	5 D	TMBIM6 Healthy vs. PD	8 HC (15,684 nuclei) vs. 7 PD (2,715 nuclei)	N/A	MAST test	0.000680 (FDR adjusted)
5	5 D	ERN1 Healthy vs. PD	8 HC (15,684 nuclei) vs. 7 PD (2,715 nuclei)	N/A	MAST test	8.407e-99 (FDR adjusted)
5	5 D	XBP1 Healthy vs. PD	8 HC (15,684 nuclei) vs. 7 PD (2,715 nuclei)	N/A	MAST test	1.520e-48 (FDR adjusted)
5	5 D	HSPA5 Healthy vs. PD	8 HC (15,684 nuclei) vs. 7 PD (2,715 nuclei)	N/A	MAST test	4.033e-09 (FDR adjusted)
5	5 D	BLOC1S1 Healthy vs. PD	8 HC (15,684 nuclei) vs. 7 PD (2,715 nuclei)	N/A	MAST test	0.002929 (FDR adjusted)
5	5 F	TMBIM6 Vulnerable vs. Resistant	7 PD (784 Vulnerable vs. 520 Resistant nuclei)	N/A	MAST test	9.388e-49 (FDR adjusted)
5	5 F	ERN1 Vulnerable vs. Resistant	7 PD (784 Vulnerable vs. 520 Resistant nuclei)	N/A	MAST test	0.177350 (FDR adjusted)
5	5 F	XBP1 Vulnerable vs. Resistant	7 PD (784 Vulnerable vs. 520 Resistant nuclei)	N/A	MAST test	4.876e-08 (FDR adjusted)
5	5 F	HSPA5 Vulnerable vs. Resistant	7 PD (784 Vulnerable vs. 520 Resistant nuclei)	N/A	MAST test	1.604e-90 (FDR adjusted)
5	5 F	BLOC1S1 Vulnerable vs. Resistant	7 PD (784 Vulnerable vs. 520 Resistant nuclei)	N/A	MAST test	5.883e-50 (FDR adjusted)
6	B	Mock vs TMBIM6HA	n=3, 673 cells vs 154 cells		Kruskal-Wallis test with Dunn's post-hoc test	2.31e-13	****
6	B	TMBIM6HA aSyn Mons vs TMBIM6HA aSyn PFF	n=3, 127 cells vs 194 cells		Kruskal-Wallis test with Dunn's post-hoc test	2.61e-06	****
6	B	TMBIM6HA vs TMBIM6HA aSyn PFF	n=3, 154 cells vs 194 cells		Kruskal-Wallis test with Dunn's post-hoc test	2.85e-06	****
6	C	siCntrl vs siTmbim6; aSyn PFF	3	2	2way ANOVA, Tukey's multiple comparisons test	0.0195	*
6	D	siCntrl vs siTmbim6; aSyn PFF	3	2	2way ANOVA, Tukey's multiple comparisons test	0.0001	***
6	E	siCntrl vs siTmbim6; aSyn PFF	3	2	2way ANOVA, Tukey's multiple comparisons test	<0.0001	****
6	F	Mock vs TMBIM6/HA; aSyn PFF	3	2	2way ANOVA, Tukey's multiple comparisons test	0.0307	*
6	G	Mock vs TMBIM6/HA; aSyn PFF	3	2	2way ANOVA, Tukey's multiple comparisons test	0.0003	***
6	H	Mock vs TMBIM6/HA; aSyn PFF	3	2	2way ANOVA, Tukey's multiple comparisons test	0.0003	***
7	A	siCntrl vs siTmbim6; aSyn PFF	3	2	2way ANOVA, Tukey's multiple comparisons test	<0.0001	****
7	B	siCntrl vs siTmbim6; aSyn PFF	3	2	2way ANOVA, Tukey's multiple comparisons test	<0.0001	****
7	C	siCntrl vs siTmbim6; aSyn PFF	3	2	2way ANOVA, Tukey's multiple comparisons test	<0.0001	****
7	C	siCntrl vs siTmbim6; aSyn PFF; PERK-inh	3	2	2way ANOVA, Tukey's multiple comparisons test	<0.0001	****
7	D, left	siCntrl vs siTmbim6	3	2	One way ANOVA, Dunnett´s multiple comparation test	<0.0001	****
7	D, left	siCntrl vs siTmbim6+siErn1	3	2	One way ANOVA, Dunnett´s multiple comparation test	<0.0001	****
7	D, right	siCntrl vs siTmbim6	3	2	One way ANOVA, Dunnett´s multiple comparation test	0.0003	***
7	D, right	siCntrl vs siErn1	3	2	One way ANOVA, Dunnett´s multiple comparation test	<0.0001	****
7	D, right	siCntrl vs siTmbim6+siErn1	3	2	One way ANOVA, Dunnett´s multiple comparation test	<0.0001	****
7	E.1	siCntrl vs siTmbim6	3	2	2way ANOVA, Tukey's multiple comparisons test	<0.0001	****
7	E.2	siTmbim vs siErn1	3	2	2way ANOVA, Tukey's multiple comparisons test	0.0011	**
7	E.3	siCntrl vs siTmbim6+siErn1	3	2	2way ANOVA, Tukey's multiple comparisons test	<0.0001	****
7	F	siCntrl vs siTmbim6; aSyn PFF	3	2	2way ANOVA, Tukey's multiple comparisons test	<0.0001	****
7	G.1	siCntrl vs siTmbim6; aSyn PFF	3	2	2way ANOVA, Tukey's multiple comparisons test	0.0065	**
7	G.2	siCntrl vs siTmbim6; aSyn PFF+Bax-inh	3	2	2way ANOVA, Tukey's multiple comparisons test	0.0223	*
7	H	siCntrl vs siTmbim6; aSyn PFF	3	2	2way ANOVA, Tukey's multiple comparisons test	0.0140	*
8	A	Baseline vs 1 wpi; 6-OHDA 8ug	4	1	2way ANOVA, Tukey's multiple comparisons test	0.0013	**
8	C	AAV-Mock/GFP vs AAV-TMBIM6HA/GFP	4 and 5	N.A.	2way ANOVA, Tukey's multiple comparisons test	<0.0001; 0.0008; 0.0005	****;***;***
8	D	AAV-Mock/GFP vs AAV-TMBIM6HA/GFP	4 and 5	N.A.	2way ANOVA, Tukey's multiple comparisons test	<0.0001; 0.0166; 0.0008	****;*;**
8	E	AAV-Mock/GFP vs AAV-TMBIM6HA/GFP	4 and 5	N.A.	2way ANOVA, Tukey's multiple comparisons test	0.0008; <0.0001; <0.0001	***;****;***
